# Supplementary material for: Uncovering the Mechanism of the Xingnaojing Injection against Ischemic Stroke Using a Combined Network Pharmacology Approach and Gut Microbiota Analysis
Source: Evid Based Complement Alternat Med. 2022 May 20;2022:5886698. doi: 10.1155/2022/5886698 (PMC9142292; doi:10.1155/2022/5886698)
Supplement: Supplementary Materials — Supplementary Table S1: active ingredients of XNJ identified by UHPLC-MS. Supplementary Table S2: 507 compound-related targets. Supplementary Table S3: 1667 IS-related targets and 2074 IBD-related targets. Supplementary Table S4: 210 shared targets were identified as potential therapeutic targets of XNJ against IS. . [file 5886698.f1.zip]

Archive with 4 entries (4 files):
- 5886698.f1/S1 Active ingredients of XNJ identified by UHPLC-MS..docx
- 5886698.f1/S2 compound names-targets.docx
- 5886698.f1/S3 disease targets.docx
- 5886698.f1/S4 shared targets.docx
